# Supplementary material for: Decoy-PROTAC for specific degradation of “Undruggable” STAT3 transcription factor
Source: Cell Death Dis. 2025 Mar 21;16(1):197. doi: 10.1038/s41419-025-07535-x (PMC11928565; doi:10.1038/s41419-025-07535-x)
Supplement: Supplementary file 3 — QPCR Original Data [file 41419_2025_7535_MOESM3_ESM.xlsx]

## Sheet: Sheet1
HeLa	blank sample	Ct		blank sample	Ct	△Ct=(Ct target gene-Ct reference gene）	△△Ct=△Ct target sample-△Ct blank sample	Relative mRNA expression=2^-△△Ct
β-actin	b1	20.31	VEGF	b1	23.28	2.97	0.52	0.697372
β-actin	b2	23.22	VEGF	b2	25.07	1.85	1.94	0.260616
β-actin	b3	23.07	VEGF	b3	25.14	2.07	1.3	0.406126
β-actin	b4	23.04	VEGF	b4	25.06	2.02	1.34	0.395021
β-actin	b5	23.05	VEGF	b5	25.07	2.02	1.22	0.429283
	target sample			target sample
β-actin	D1	20.43	VEGF	D1	23.92	3.49
β-actin	D2	19.94	VEGF	D2	23.73	3.79
β-actin	D3	19.95	VEGF	D3	23.32	3.37
β-actin	D4	19.67	VEGF	D4	23.03	3.36
actin24	D5	19.97	VEGF	D5	23.21	3.24
HeLa	blank sample	Ct		blank sample	Ct	△Ct=(Ct target gene-Ct reference gene）	△△Ct=△Ct target sample-△Ct blank sample	Relative mRNA expression=2^-△△Ct
β-actin	b1	19.8	cyclin D1	b1	25.28	5.48	0.3	0.812252
β-actin	b2	20.14	cyclin D1	b2	24.7	4.56	0.88	0.543367
β-actin	b3	20.19	cyclin D1	b3	24.87	4.68	0.43	0.742262
β-actin	b4	20.04	cyclin D1	b4	24.87	4.83	0.7	0.615572
β-actin	b5	23.07	cyclin D1	b5	24.87	1.8	3.33	0.0994421
	target sample			target sample
β-actin	D1	20.22	cyclin D1	D1	26	5.78
β-actin	D2	19.95	cyclin D1	D2	25.39	5.44
β-actin	D3	19.96	cyclin D1	D3	25.07	5.11
β-actin	D4	19.67	cyclin D1	D4	25.2	5.53
actin24	D5	19.94	cyclin D1	D5	25.07	5.13
HeLa	blank sample	Ct		blank sample	Ct	△Ct=(Ct target gene-Ct reference gene）	△△Ct=△Ct target sample-△Ct blank sample	Relative mRNA expression=2^-△△Ct
β-actin	b1	19.83	c-Myc	b1	25.62	5.79	0.66	0.632878
β-actin	b2	20.14	c-Myc	b2	26.06	5.92	0.74	0.598739
β-actin	b3	20.19	c-Myc	b3	25.88	5.69	0.93	0.524858
β-actin	b4	20.04	c-Myc	b4	26.64	6.6	0.42	0.747425
β-actin	b5	19.8	c-Myc	b5	26.49	6.69	1.06	0.479632
	target sample			target sample
β-actin	D1	20.29	c-Myc	D1	26.74	6.45
β-actin	D2	20.38	c-Myc	D2	27.04	6.66
β-actin	D3	19.95	c-Myc	D3	26.57	6.62
β-actin	D4	19.67	c-Myc	D4	26.69	7.02
actin24	D5	19.96	c-Myc	D5	27.71	7.75
HeLa	blank sample	Ct		blank sample	Ct	△Ct=(Ct target gene-Ct reference gene）	△△Ct=△Ct target sample-△Ct blank sample	Relative mRNA expression=2^-△△Ct
β-actin	b1	20.14	BCL-2	b1	22.05	1.91	0.61	0.655197
β-actin	b2	20.19	BCL-2	b2	21.85	1.66	0.41	0.752623
β-actin	b3	20.04	BCL-2	b3	22.01	1.97	0.77	0.586417
β-actin	b4	23.07	BCL-2	b4	21.85	-1.22	3.28	0.102949
β-actin	b5	23.05	BCL-2	b5	22.02	-1.03	3.51	0.0877778
	target sample			target sample
β-actin	D1	19.95	BCL-2	D1	22.47	2.52
β-actin	D2	19.96	BCL-2	D2	22.03	2.07
β-actin	D3	19.67	BCL-2	D3	22.41	2.74
β-actin	D4	19.97	BCL-2	D4	22.03	2.06
actin24	D5	19.92	BCL-2	D5	22.4	2.48
HeLa	blank sample	Ct		blank sample	Ct	△Ct=(Ct target gene-Ct reference gene）	△△Ct=△Ct target sample-△Ct blank sample	Relative mRNA expression=2^-△△Ct
β-actin	b1	19.71	PD-L1	b1	27.13	7.42	0.58	0.668964
β-actin	b2	19.8	PD-L1	b2	27.14	7.34	0.71	0.61132
β-actin	b3	20.19	PD-L1	b3	26.52	6.33	1.42	0.373712
β-actin	b4	20.04	PD-L1	b4	26.03	5.99	2.45	0.183011
β-actin	b5	19.8	PD-L1	b5	25.5	5.7	2.37	0.193446
	target sample			target sample
β-actin	D1	21.1	PD-L1	D1	29.1	8
β-actin	D2	20.22	PD-L1	D2	28.27	8.05
β-actin	D3	19.95	PD-L1	D3	27.7	7.75
β-actin	D4	19.67	PD-L1	D4	28.11	8.44
actin24	D5	19.96	PD-L1	D5	28.03	8.07
MCF-7	blank sample	Ct		blank sample	Ct	△Ct=(Ct target gene-Ct reference gene）	△△Ct=△Ct target sample-△Ct blank sample	Relative mRNA expression=2^-△△Ct
β-actin	b1	13.96	VEGF	b1	20.96	7	1.33	0.397768
β-actin	b2	15.09	VEGF	b2	21.11	6.02	0.97	0.510506
β-actin	b3	13.11	VEGF	b3	19.93	6.82	1.14	0.45376
β-actin	b4	13.77	VEGF	b4	20.99	7.22	1.37	0.386891
β-actin	b5	13.12	VEGF	b5	19.91	6.79	1.2	0.435275
	target sample			target sample
β-actin	D1	11.4	VEGF	D1	19.73	8.33
β-actin	D2	15.03	VEGF	D2	22.02	6.99
β-actin	D3	11.8	VEGF	D3	19.76	7.96
β-actin	D4	11.3	VEGF	D4	19.89	8.59
actin24	D5	11.85	VEGF	D5	19.84	7.99
MCF-7	blank sample	Ct		blank sample	Ct	△Ct=(Ct target gene-Ct reference gene）	△△Ct=△Ct target sample-△Ct blank sample	Relative mRNA expression=2^-△△Ct
β-actin	b1	15.09	cyclin D1	b1	19.3	4.21	2.86	0.137738
β-actin	b2	15.09	cyclin D1	b2	19.32	4.23	2.87	0.136787
β-actin	b3	13.11	cyclin D1	b3	18.02	4.91	1.97	0.255253
β-actin	b4	12.96	cyclin D1	b4	19.36	6.4	0.7	0.615572
β-actin	b5	13.12	cyclin D1	b5	18.04	4.92	1.81	0.285191
	target sample			target sample
β-actin	D1	15.03	cyclin D1	D1	22.1	7.07
β-actin	D2	15.06	cyclin D1	D2	22.16	7.1
β-actin	D3	11.8	cyclin D1	D3	18.68	6.88
β-actin	D4	15.04	cyclin D1	D4	22.14	7.1
actin24	D5	11.85	cyclin D1	D5	18.58	6.73
MCF-7	blank sample	Ct		blank sample	Ct	△Ct=(Ct target gene-Ct reference gene）	△△Ct=△Ct target sample-△Ct blank sample	Relative mRNA expression=2^-△△Ct
β-actin	b1	15.09	c-Myc	b1	17.93	2.84	2.46	0.181747
β-actin	b2	15.09	c-Myc	b2	17.98	2.89	2.45	0.183011
β-actin	b3	13.11	c-Myc	b3	16.02	2.91	1.9	0.267943
β-actin	b4	13.12	c-Myc	b4	16.08	2.96	2.04	0.243164
β-actin	b5	12.97	c-Myc	b5	17.99	5.02	0.34	0.790041
	target sample			target sample
β-actin	D1	15.03	c-Myc	D1	20.33	5.3
β-actin	D2	15.06	c-Myc	D2	20.4	5.34
β-actin	D3	11.8	c-Myc	D3	16.61	4.81
β-actin	D4	11.85	c-Myc	D4	16.85	5
actin24	D5	15.06	c-Myc	D5	20.42	5.36
MCF-7	blank sample	Ct		blank sample	Ct	△Ct=(Ct target gene-Ct reference gene）	△△Ct=△Ct target sample-△Ct blank sample	Relative mRNA expression=2^-△△Ct
β-actin	b1	13.96	BCL-2	b1	23.6	9.64	2.14	0.22688
β-actin	b2	15.09	BCL-2	b2	23.45	8.36	0.4	0.757858
β-actin	b3	13.11	BCL-2	b3	23.28	10.17	1.27	0.41466
β-actin	b4	13.77	BCL-2	b4	24	10.23	1.71	0.30566
β-actin	b5	13.12	BCL-2	b5	23.98	10.86	0.49	0.712025
	target sample			target sample
β-actin	D1	11.4	BCL-2	D1	23.18	11.78
β-actin	D2	15.06	BCL-2	D2	23.82	8.76
β-actin	D3	11.8	BCL-2	D3	23.24	11.44
β-actin	D4	11.3	BCL-2	D4	23.24	11.94
actin24	D5	11.85	BCL-2	D5	23.2	11.35
MCF-7	blank sample	Ct		blank sample	Ct	△Ct=(Ct target gene-Ct reference gene）	△△Ct=△Ct target sample-△Ct blank sample	Relative mRNA expression=2^-△△Ct
β-actin	b1	11.37	PD-L1	b1	24.59	13.22	0.96	0.514057
β-actin	b2	11.5	PD-L1	b2	24.18	12.68	1.37	0.386891
β-actin	b3	13.11	PD-L1	b3	25.18	12.07	1.67	0.314253
β-actin	b4	13.77	PD-L1	b4	24.78	11.01	2.85	0.138696
β-actin	b5	13.12	PD-L1	b5	25.43	12.31	1.14	0.45376
	target sample			target sample
β-actin	D1	11.29	PD-L1	D1	25.47	14.18
β-actin	D2	11.35	PD-L1	D2	25.4	14.05
β-actin	D3	11.8	PD-L1	D3	25.54	13.74
β-actin	D4	11.3	PD-L1	D4	25.16	13.86
actin24	D5	11.85	PD-L1	D5	25.3	13.45
